# Supplementary material for: Study of Osteocyte Behavior by High-Resolution Intravital Imaging Following Photo-Induced Ischemia
Source: Molecules. 2018 Nov 4;23(11):2874. doi: 10.3390/molecules23112874 (PMC6278482; doi:10.3390/molecules23112874)
Supplement: Supplementary file 1 [file molecules-23-02874-s001.zip]

Archive with 4 entries (3 files):
- Supplemental/
- Supplemental/Supplemental 1.avi
- Supplemental/Supplemental 2.avi
- Supplemental/Supplemental 3.avi
